# Supplementary material for: The High Content of Quercetin and Catechin in Airen Grape Juice Supports Its Application in Functional Food Production
Source: Foods. 2021 Jul 2;10(7):1532. doi: 10.3390/foods10071532 (PMC8306294; doi:10.3390/foods10071532)
Supplement: Supplementary file 1 [file foods-10-01532-s001.zip]

Archive with 1 entries (1 files):
- foods-1231636-supplementary.pdf
